# Supplementary material for: Reduced T Cell and Antibody Responses to Inactivated Coronavirus Vaccine Among Individuals Above 55 Years Old
Source: Front Immunol. 2022 Mar 1;13:812126. doi: 10.3389/fimmu.2022.812126 (PMC8921991; doi:10.3389/fimmu.2022.812126)
Supplement: Supplementary file 4 [file Table_1.xlsx]

## Sheet: Planilha1
Supplementary table 1 - CD4+ T cell epitopes pool
Protein	Peptides sequence	Start-end
ORF7a	AAIVFITLCFTLKRKT	105-120
Envelope	SFYVYSRVKNLNSSRVPD	55-72
Spike	GNYNYLYRLFRKSNLKPFER	443-466
	FGEVFNATRFASVYA	334-352
	KAHFPREGVFVSNGTHWFVT	1086-1105
	VGYQPYRVVVLSFELLHAPA	503-522
	QLIRAAEIRASANLAATK	1009-1028
	TECSNLLLQYGSFCTQL	747-763
	IPFAMQMAYRFNGIGVTQNV	896-915
Nucleocapsid	ALALLLLDRLNQLESKM	212-234
	DQIGYYRRATRRIRGG	80-97
	SAFFGMSRIGMEVTPSGTW	308-330
ORF8	SKWYIRVGARKSAPL	43-57
	MKFLVFLGIITTVAAFH	1-17
Membrane	NRFLYIIKLIFLWLLWPVTL	43-62
	ACFVLAAVYRINWITGGIA	63-81
	ASFRLFARTRSMWSFN	98-113
ORF3a	SDFVRATATIPIQAS	26-40
	INFVRIIMRLWLCWKCRSKN	118-137
ORF1	TSLLVLVQSTQWSLF	3589-3613
