# Supplementary material for: Reduced T Cell and Antibody Responses to Inactivated Coronavirus Vaccine Among Individuals Above 55 Years Old
Source: Front Immunol. 2022 Mar 1;13:812126. doi: 10.3389/fimmu.2022.812126 (PMC8921991; doi:10.3389/fimmu.2022.812126)
Supplement: Supplementary file 5 [file Table_2.xlsx]

## Sheet: Sheet1
Supplementary table 2 -Vaccinated individual results
			IgG ratio			Viral neutralization titers
ID	IFN-γ	IL2	anti-RBD	anti-NP	anti-Spike	Wuhan	Gamma	Zeta
Vac001	0	3.17007	3.31579	3.48087	2.56383	40	1	20
Vac002	0	0.744876	1.77632	1.1694	0.851064	N/A	20	40
Vac003	0	6.2791	0.54386	0.398907	0.507092	1	1	80
Vac004	0	0.703748	1.00877	1.1694	0.457447	1	80	40
Vac005	0	0	0.526316	0.142077	0.780142	1	80	40
Vac006	0	0	1.70614	0.420765	1.35461	1	1	40
Vac007	0	0	1.39474	1.7541	0.120567	1	40	40
Vac008	0	0	4.97368	1.81967	2.2766	20	320	640
Vac009	0	0	1.36842	0.273224	0.43617	20	1	1
Vac010	0	0	0.535088	0.15847	0.446809	1	1	1
Vac011	0	0	4.01754	0.836066	1.47518	40	40	40
Vac012	0	0.30946	3.9693	3.9235	5.67021	320	1	20
Vac013	0	0	1.60526	0.404372	0.808511	20	80	160
Vac014	0	0	6.7193	6.4918	8.92199	320	20	1
Vac015	0	0	3.89474	0.360656	5.92199	20	160	160
Vac016	0	4.85079	5.39474	1.20219	6.4539	80	40	20
Vac017	0	0	1.4386	0.191257	0.333333	1	20	20
Vac018	0	5.35406	3.41228	0.513661	1.1383	20	1	1
Vac019	0	0	3.66667	0.89071	6.4539	40	1	20
Vac020	0	1.3175	0.27193	0.404372	1.13475	N/A	20	40
Vac021	0	16.7964	2.18421	0.0710383	0.113475	N/A	320	20
Vac022	0	0	1.80702	1.37705	0.191489	N/A	1	1
Vac023	0	5.39352	7.67544	2.53552	7.80851	N/A	20	20
Vac024	0	0	7.39474	5.91257	7.41844	N/A	20	20
Vac025	0	0	2.44737	2.53005	3.33333	160	1	20
Vac026	0	0	3.27632	2.76776	3.39716	40	1	20
Vac027	0	1.20946	0.859649	0.535519	1.58865	40	80	80
Vac028	0.122486	2.15987	2.77193	0.300546	0.606383	40	40	80
Vac029	0.199768	0	0.105263	0.10929	1.2766	40	1	20
Vac030	0.213605	5.67965	1.06579	2.58197	3.59574	1	40	40
Vac031	0.28743	0	1.83333	0	0.602837	80	160	160
Vac032	0.458581	0.843769	4.59649	0.34153	3.41844	40	1	1
Vac033	0.489103	0	2.01754	0.295082	2.09278	80	1	20
Vac034	0.489103	0	1.9386	0.180328	0.446809	40	1	1
Vac035	0.526587	0	5.2807	5.31694	5.19858	160	1	1
Vac036	0.623861	0	4.36842	0.387978	0.723404	80	1	40
Vac037	0.67857	0	2.75877	2.91803	1.21631	80	1	20
Vac038	0.710109	0	6.58772	5.87978	2.43972	N/A	20	20
Vac039	0.954994	4.38017	3.10088	0.860656	2.65248	40	N/A	N/A
Vac040	1.02248	2.90223	1.88596	2.2623	0	1	1	1
Vac041	1.10044	0	2.10526	0.786885	0.0780142	1	N/A	N/A
Vac042	1.26962	0	3.24561	3.6776	3.75177	40	160	160
Vac043	1.33846	27.5115	1.27193	0.125683	2.87943	20	N/A	N/A
Vac044	1.37029	0	2.7807	0.693989	1.0922	40	N/A	N/A
Vac045	1.40563	0	0.421053	0.229508	0.87234	1	N/A	N/A
Vac046	1.40563	0	3.80702	0.448087	0.957447	40	N/A	N/A
Vac047	1.5347	2.4654	3.29825	0.759563	0.205674	1	1	1
Vac048	1.6381	3.30021	8.35088	1.03279	9.84752	N/A	1	1
Vac049	1.86002	0	1.14912	0.398907	0.716312	1	1	1
Vac050	1.99626	0	4.40351	0.174863	0.588652	160	1	1
Vac051	2.06278	0	4.85526	1.6612	1.13475	20	1	1
Vac052	2.22377	1.42436	1.90351	0.136612	0.308511	20	1	20
Vac053	2.45638	0	1.21053	0.530055	5.75177	N/A	N/A	N/A
Vac054	2.48569	4.50446	2.44737	3.88525	3.43972	160	1	1
Vac055	2.84456	0	5.57018	4.42623	2.75887	N/A	1	20
Vac056	3.32338	0	4.03509	0.125683	0.173759	40	1	1
Vac057	3.34922	8.76206	2.32456	3.0765	0.829787	20	160	160
Vac058	3.45207	0	0.359649	0.142077	0.542553	1	1	1
Vac059	3.46879	40.9372	5.65789	4.99454	0.432624	80	N/A	N/A
Vac060	3.61691	0	0.105263	0.20765	0.397163	1	1	1
Vac061	4.13055	0	2.96053	1.50546	0.248227	20	N/A	N/A
Vac062	4.17127	0	2.14912	0.251366	0.677305	40	80	40
Vac063	4.49713	15.0344	2.33772	1.5847	1.02128	20	40	80
Vac064	4.61255	0	2.15789	2.83607	2.25887	20	1	20
Vac065	5.06653	0	0.157895	0.36612	5.07092	20	20	40
Vac066	5.29816	0	0.736842	0.333333	0.776596	1	N/A	N/A
Vac067	5.30439	14.4144	2.60965	0.978142	1.0922	40	1	1
Vac068	5.50272	2.95104	0.350877	0.300546	5.31206	160	20	40
Vac069	6.09315	12.1512	3.14035	0	1.02837	40	1	1
Vac070	7.0463	89.5166	12.614	8.02186	6.19858	N/A	40	80
Vac071	7.06246	9.59239	1.73684	1.17486	0.794326	40	40	40
Vac072	7.25749	25.7631	0	4.66667	4.71631	N/A	N/A	N/A
Vac073	7.74511	13.6634	0.526316	12.0492	3.4539	40	1	1
Vac074	8.45301	120.832	8.64035	5.79235	3.56738	N/A	N/A	N/A
Vac075	8.62507	0	4.95614	3.4918	4.5	40	40	20
Vac076	9.00214	23.13	1.9386	2.13661	5	40	N/A	N/A
Vac077	9.30023	21.336	4.68421	5.92896	1.35461	80	1	1
Vac078	12.8424	40.6264	3.2193	4.22951	1.42553	40	20	20
Vac079	13.4234	38.8231	1.94737	2.21858	2.70567	160	20	20
Vac080	15.0949	66.8146	6.09649	3.85792	0	80	1	1
Vac081	16.6244	3.17782	5.42982	4.76503	5.02837	40	1	20
Vac082	17.5178	128.673	4.07018	4.49727	4.30496	80	1	1
Vac083	18.1704	0	1.89474	2.77049	0.886525	20	1	1
Vac084	19.9517	0	2.9386	0.748634	1.00709	20	N/A	N/A
Vac085	21.3937	45.627	8.52632	1.08197	4.91489	N/A	20	20
Vac086	22.6552	50.7998	3.94737	1.98907	1.84752	160	N/A	N/A
Vac087	23.1185	54.2889	10.8509	1.50273	5.73759	N/A	160	80
Vac088	24.1154	31.4522	9	3.87432	4.84752	160	1	1
Vac089	25.0481	55.9516	1.40351	1.6694	1.99291	20	N/A	N/A
Vac090	25.2661	8.98443	3.39035	4.08743	0.900709	80	1	20
Vac091	26.9341	8.92609	1.64912	0.0655738	0.41844	20	1	1
Vac092	29.2714	35.2405	4.7807	0.502732	2.07092	80	N/A	N/A
Vac093	32.2992	130.82	5.59649	6.2459	2.86525	160	N/A	N/A
Vac094	38.6272	40.3902	13.4211	4.13115	6.5461	N/A	20	20
Vac095	39.1991	145.301	3.66667	1.69399	4.10638	N/A	1	1
Vac096	39.2053	69.6149	4.17544	0.737705	0.921986	40	1	20
Vac097	46.6703	20.3643	6.35965	5.01093	4.87234	N/A	1	1
Vac098	47.7646	0	0.298246	1.46448	2.49645	1	1	20
Vac099	53.0923	91.6474	7.85088	1.02732	2.17021	40	1	20
Vac100	96.2044	304.427	3.45614	1.07104	0.787234	40	1	1
Vac101	123.969	225.16	8.91228	2.46448	4.63475	160	N/A	N/A
